# Supplementary material for: On the Utmost Importance of the Basis Set Choice for the Calculations of the Relativistic Corrections to NMR Shielding Constants
Source: Int J Mol Sci. 2023 Mar 25;24(7):6231. doi: 10.3390/ijms24076231 (PMC10094374; doi:10.3390/ijms24076231)
Supplement: Supplementary file 1 [file ijms-24-06231-s001.zip]

Archive with 1 entries (1 files):
- ijms-2303360-supplementary.pdf
